# Supplementary material for: Simultaneous membrane and RNA binding by tick-borne encephalitis virus capsid protein
Source: PLoS Pathog. 2023 Feb 14;19(2):e1011125. doi: 10.1371/journal.ppat.1011125 (PMC9970071; doi:10.1371/journal.ppat.1011125)
Supplement: S1 Table — (XLSX) [file ppat.1011125.s007.xlsx]

## Sheet: Raw +info (add)
CompNum	Metadata												SMC LC/MS	001	002	003	004	007	008	009	010	011	012	013	014	015	016	017	018	019	020	021	022	023	024	025	026	027	028	029	030	031	032	033	034	035	036	037	038
Compound Name	customer sample Identifier	Organism	sample type	sample volume (µl)	sampling date	Sample	Sample info (short)	Tube	Extraction protocol	Extraction protocol (short)	Dried (µl)	Dissolving volume (µl)	Run order	IS_TG	IS_Cer	IS_PC	IS_DG	CAR(12:1)	CAR(16:2)	PE(30:0)	LPE(22:1)	PE(28:1)	PE(30:2)	PE(32:2)	PE(36:2)	LPE(20:4)	PE(38:5)	LPE(22:6)	PE(38:6)	PE(O-40:6)	PE(O-38:7)	PS(32:1)	PS(34:1)	PS(36:1)	PS(34:2)	PS(36:2)	PS(38:3)	PS(38:5)	PS(41:5)	PI(38:3)	PI(38:4)	PG(34:2)	PG(38:4)	PG(40:5)	LPC(18:2)	PC(30:0)	PC(32:0)	PC(34:0)	PC(30:1)
Formula														C48 [13C]3 H98 O6	C34 H36 D30 N O3	C44 H18 D70 N O8 P	C39 H71 D5 O5	C19 H35 N O4	C23 H41 N O4	C35 H70 N O8 P	C27 H54 N O7 P	C33 H64 N O8 P	C35 H66 N O8 P	C37 H70 N O8 P	C41 H78 N O8 P	C25 H44 N O7 P	C43 H76 N O8 P	C27 H44 N O7 P	C43 H74 N O8 P	C45 H80 N O7 P	C43 H74 N O7 P	C38 H72 N O10 P	C40 H76 N O10 P	C42 H80 N O10 P	C40 H74 N O10 P	C42 H78 N O10 P	C44 H80 N O10 P	C44 H76 N O10 P	C47 H82 N O10 P	C47 H85 O13 P	C47 H83 O13 P	C40 H75 O10 P	C44 H79 O10 P	C46 H81 O10 P	C26 H50 N O7 P	C38 H76 N O8 P	C40 H80 N O8 P	C42 H84 N O8 P	C38 H74 N O8 P
Mass (avg)														809.747	566.694	860.064	629.6	341.257	395.303	663.485	535.366	633.439	659.457	687.486	743.547	501.29	765.533	525.282	763.521	777.573	747.521	733.492	761.522	789.551	759.505	787.536	813.548	809.522	851.567	888.573	886.557	746.511	798.539	824.554	519.333	705.531	733.563	761.593	703.515
RT (avg)														8.75	3.33	4.34	6.7	0.41	0.64	3.69	2.2	2.55	2.03	2.26	3.51	0.42	2.91	0.42	2.88	3.69	2.76	2.56	2.88	3.32	2.62	2.94	3.3	2.39	2.93	3.14	2.84	2.72	3.29	3.34	0.8	2.82	3.24	3.82	2.57
SMC_LC_cpd														IS_P101	IS_P102	IS_P103	IS_P104	CAR_P108	CAR_P114	PE_P004	PE_P012	PE_P013	PE_P022	PE_P023	PE_P025	PE_P031	PE_P036	PE_P039	PE_P040	PE_P055	PE_P056	PS_P006	PS_P007	PS_P008	PS_P013	PS_P014	PS_P020	PS_P025	PS_P027	PI_P012	PI_P014	PG_P004	PG_P009	PG_P013	PC_P012	PC_P025	PC_P027	PC_P029	PC_P035
Score (Tgt, max)														99.2	59	99.2	99.5	83.1	80	71.4	82.2	61	81.7	72.3	96.6	88	71.5	73	86.3	80.9	65.3	99.6	99.5	98.9	97.1	98.5	86.8	78	83.7	98.7	98.6	58.5	93.6	90.8	82.7	99.9	99.9	99.5	99.4
RT (Tgt)														8.89	3.42	4.32	6.65	0.5	0.7	3.3	2	2.5	2.4	2.7	3.68	0.8	3.26	0.45	2.97	3.9	2.7	2.5	2.94	3.38	2.6	3.1	3.3	2.7	3.3	3	2.8	2.73	3.04	3.1	0.88	3.1	3.38	3.9	2.66
RT Diff														-0.137	-0.085	0.019	0.049	-0.087	-0.063	0.39	0.196	0.054	-0.371	-0.442	-0.174	-0.379	-0.347	-0.032	-0.085	-0.212	0.058	0.059	-0.061	-0.063	0.02	-0.159	0.002	-0.309	-0.375	0.137	0.039	-0.007	0.25	0.243	-0.078	-0.284	-0.142	-0.081	-0.093
Mass (Tgt)														809.746	566.693	860.064	629.601	341.257	395.304	663.484	535.364	633.437	659.453	687.484	743.547	501.286	765.531	525.285	763.515	777.567	747.52	733.489	761.521	789.552	759.505	787.536	813.552	809.521	851.568	888.573	886.557	746.51	798.541	824.557	519.332	705.531	733.562	761.593	703.515
RSD (Mass, ppm)														0.21	0.16	0.14	0.3	5.79	14.09	3.02	6.67	6.79	9.54	5.25	3.79	6.92	3.99	5.42	8.5	8.23	6.93	5.29	2.93	4.36	6.65	4.43	7.46	9.02	5.39	6.43	6.75	5.21	7.99	6.32	5.6	5.04	2.76	5.48	3.38
Area (avg)														1642757	2033313	2271051	290435	18251	15478	287835	141518	64838	26390	21081	29879	72316	56024	93728	1083526	45654	35963	44029	11802580	26299	23927	81902	27310	30330	21557	24729	35894	23632	35269	19325	34186	110765	229590	61115	52479
Height (avg)														452768	511502	354479	61918	11130	6217	63193	77063	21473	8812	8273	5967	28464	7979	13844	143268	7779	9595	12267	1456637	5206	5635	15797	7683	5904	6368	6792	8991	5962	9035	4367	10660	37158	56343	11552	11302
# C																		12	16	30	22	28	30	32	36	20	38	22	38	40	38	32	34	36	34	36	38	38	41	38	38	34	38	40	18	30	32	34	30
# =																		1	2	0	1	1	2	2	2	4	5	6	6	6	7	1	1	1	2	2	3	5	5	3	4	2	4	5	2	0	0	0	1
# FA																		1	1	2	1	2	2	2	2	1	2	1	2	2	2	2	2	2	2	2	2	2	2	2	2	2	2	2	1	2	2	2	2
#C FA																		12.0	16.0	15.0	22.0	14.0	15.0	16.0	18.0	20.0	19.0	22.0	19.0	20.0	19.0	16.0	17.0	18.0	17.0	18.0	19.0	19.0	20.5	19.0	19.0	17.0	19.0	20.0	18.0	15.0	16.0	17.0	15.0
#= FA																		1.0	2.0	0.0	1.0	0.5	1.0	1.0	1.0	4.0	2.5	6.0	3.0	3.0	3.5	0.5	0.5	0.5	1.0	1.0	1.5	2.5	2.5	1.5	2.0	1.0	2.0	2.5	2.0	0.0	0.0	0.0	0.5
Abbreviation																		CAR(12:1)	CAR(16:2)	PE(30:0)	LPE(22:1)	PE(28:1)	PE(30:2)	PE(32:2)	PE(36:2)	LPE(20:4)	PE(38:5)	LPE(22:6)	PE(38:6)	PE(O-40:6)	PE(O-38:7)	PS(32:1)	PS(34:1)	PS(36:1)	PS(34:2)	PS(36:2)	PS(38:3)	PS(38:5)	PS(41:5)	PI(38:3)	PI(38:4)	PG(34:2)	PG(38:4)	PG(40:5)	LPC(18:2)	PC(30:0)	PC(32:0)	PC(34:0)	PC(30:1)
Abbreviation Alt																														PE(P-40:5)	PE(P-38:6)
LMSD class																		FA0707	FA0707	GP0201	GP0205	GP0201	GP0201	GP0201	GP0201	GP0205	GP0201	GP0205	GP0201	GP0202	GP0202	GP0301	GP0301	GP0301	GP0301	GP0301	GP0301	GP0301	GP0301	GP0601	GP0601	GP0401	GP0401	GP0401	GP0105	GP0101	GP0101	GP0101	GP0101
LMSD Lipid class																		Fatty acyl carnitines	Fatty acyl carnitines	Diacylglycerophosphoethanolamines	Monoacylglycerophosphoethanolamines	Diacylglycerophosphoethanolamines	Diacylglycerophosphoethanolamines	Diacylglycerophosphoethanolamines	Diacylglycerophosphoethanolamines	Monoacylglycerophosphoethanolamines	Diacylglycerophosphoethanolamines	Monoacylglycerophosphoethanolamines	Diacylglycerophosphoethanolamines	1-alkyl,2-acylglycerophosphoethanolamines	1-alkyl,2-acylglycerophosphoethanolamines	Diacylglycerophosphoserines	Diacylglycerophosphoserines	Diacylglycerophosphoserines	Diacylglycerophosphoserines	Diacylglycerophosphoserines	Diacylglycerophosphoserines	Diacylglycerophosphoserines	Diacylglycerophosphoserines	Diacylglycerophosphoinositols	Diacylglycerophosphoinositols	Diacylglycerophosphoglycerols	Diacylglycerophosphoglycerols	Diacylglycerophosphoglycerols	Monoacylglycerophosphocholines	Diacylglycerophosphocholines	Diacylglycerophosphocholines	Diacylglycerophosphocholines	Diacylglycerophosphocholines
Lipid class														IS	IS	IS	IS	CAR	CAR	PE	PE	PE	PE	PE	PE	PE	PE	PE	PE	PE	PE	PS	PS	PS	PS	PS	PS	PS	PS	PI	PI	PG	PG	PG	PC	PC	PC	PC	PC
16	TBEV 1-phase 3	TBEV	Lipid extract	450	2022-05-11	200 ul Purified TBEV	TBEV	E	1-phase extraction with 2:1:1 MetOH:Chloroform:sample	2:1:1 1st	380	60	108	2.09699e+06	1.77264e+06	3.74577e+06	201813	1732.94	1247.5	99639.5	32609.9	7019.2	6435.96	3339.52	60188.4	22197.8	14785.1	19179.4	12345.5	30970.5	23147.6	7946.93	17491.6	21522	2919.18	10671.2	2436.76	13478.9	1632.65	60709	86049	26455.2	193688	83103.4	38024.1	364024	652419	170517	135065
17	TBEV 1-phase 4	TBEV	Lipid extract	450	2022-05-11	200 ul Purified TBEV	TBEV	E	1-phase extraction with 2:1:1 MetOH:Chloroform:sample	2:1:1 1st	420	60	104	2.44629e+06	1.79997e+06	3.73402e+06	206691	2215.15	1453.76	104470	30799.1	8426.77	7120.76	4518.13	51345.2	23302.9	11214.6	14863.2	9473.66	26909.2	16812.8	7427.67	14509.4	17718	2166.4	8152.75	3161.46	9432.97	1299.75	57543.9	68463.1	19397.4	142234	59869.2	41416.9	285521	549749	150969	104716
18	TBEV 1-phase 5	TBEV	Lipid extract	450	2022-05-11	200 ul Purified TBEV	TBEV	E	1-phase extraction with 2:1:1 MetOH:Chloroform:sample	2:1:1 1st	425	60	103	3.05991e+06	2.0372e+06	4.40969e+06	244217	1521.3	2578.62	241860	34998.7	7241.46	8074.19	4114.41	93151.5	22528	23961.3	16403.4	20993	55934.3	35371.9	11835	20336.6	41699.3	7377.99	15095.6	3730.12	21605.5	2683.87	95786.3	160991	40863.5	241229	116869	40137.6	578930	1.02702e+06	254495	219046
19	TBEV 1-phase 6	TBEV	Lipid extract	450	2022-05-11	200 ul Purified TBEV	TBEV	E	1-phase extraction with 2:1:1 MetOH:Chloroform:sample	2:1:1 1st	430	60	106	2.39324e+06	1.9009e+06	4.09057e+06	206654	2347.36	2917.79	202303	30587.1	6780.46	5845.94	2474.96	59834.4	24368.3	14369.3	20517.3	12698.4	46891.5	22224.4	6750.52	15190.9	25273.8	4266.9	10266.4	3898.89	13493	1745.58	63200.7	92670.7	24907.3	171796	76984.1	40322.9	337358	640003	173830	127865
20	HNE 1-phase 3	-	Lipid extract	450	2022-05-11	200 ul HNE buffer (blank)	HNE	F	1-phase extraction with 2:1:1 MetOH:Chloroform:sample	2:1:1 1st	390	60	107	2.57271e+06	1.7427e+06	3.91241e+06	212542	414.455	1516.31	113313	31973.6	8570.69	6626.31	3579.37	4728.91	22648.4	1847.38	13592.6	1050.06	19472.8	2463.54	3717.24	2390.93	2305.25	1446.61	1346.56	1601.58	1416.21	1039.1	1007.22	570.458	5411.2	9203.02	2138.32	39626.2	3130.32	5136.99	3123.06	4953.08
21	HNE 1-phase 4	-	Lipid extract	450	2022-05-11	200 ul HNE buffer (blank)	HNE	F	1-phase extraction with 2:1:1 MetOH:Chloroform:sample	2:1:1 1st	400	60	109	2.74425e+06	1.7569e+06	3.89147e+06	207495	411.886	1084.9	201589	32983.1	8290.12	6861.26	3751.99	1689.14	22739.6	1020.72	18194.4	1238.9	31899.7	2178.99	2878.51	1137.21	2004.47	1314.96	1301.63	2745.5	1678.87	1063.85	509.658	445.677	5569.53	4079.67	1120.56	36732	3297.3	3643.85	2122.92	4008.8
22	HNE 1-phase 5	-	Lipid extract	450	2022-05-11	200 ul HNE buffer (blank)	HNE	F	1-phase extraction with 2:1:1 MetOH:Chloroform:sample	2:1:1 1st	415	60	110	2.68238e+06	1.76788e+06	3.87335e+06	212669	259.953	1214.72	171845	34645.5	8633.75	7119.15	2818.62	2843.36	21824.3	787.593	15853.8	1313.64	25002.1	2760.06	4124.71	2437.51	2082.85	1269.73	1194.13	3173	905.377	846.196	588.042	523.828	5816.43	2880.44	1448.4	40656.3	2949.56	5515.72	3346.74	3286.37
23	HNE 1-phase 6	-	Lipid extract	450	2022-05-11	200 ul HNE buffer (blank)	HNE	F	1-phase extraction with 2:1:1 MetOH:Chloroform:sample	2:1:1 1st	420	60	111	2.3917e+06	1.69058e+06	3.87584e+06	208150	1393.49	1676.04	214741	32101.9	6502.45	6250.64	2902.73	4201.79	19954.3	602.708	13434.9	1698.59	34175	2742.07	3654.21	1036	1319.79	1172.24	2135.47	3586.74	1209.42	1128.08	886.666	264.218	4936.51	8649.48	1610.85	39252.8	3007.38	5506.51	2219.75	4058.08
Blank_1													101	2.54681e+06	3.52419e+06	7.85116e+06	411228	2884.35	1828.96	30821.9	30331.6	6861.36	6428.83	4719.59	2493.79	22397.6	1380.47	4984.67	853.043	3759.45	1801.47	2634.01	2134.66	2255.49	948.274	1830.77	861.899	1561.03	824.218	780.676	217.133	3244.86	4894.12	1054.2	39485.4	2986.42	6315.69	2448.07	3341.58
																	Average TBEV	1954.19	2049.42	162068	32248.7	7366.97	6869.21	3611.75	66129.9	23099.3	16082.6	17740.9	13877.6	40176.4	24389.2	8490.04	16882.1	26553.3	4182.62	11046.5	3306.81	14502.6	1840.46	69310	102043	27905.9	187237	84206.5	39975.4	391458	717299	187453	146673
																	Average mock	619.947	1372.99	175372	32926	7999.25	6714.34	3263.18	3365.8	21791.6	1064.6	15268.9	1325.3	27637.4	2536.17	3593.67	1750.41	1928.09	1300.88	1494.45	2776.71	1302.47	1019.31	747.896	451.046	5433.42	6203.15	1579.53	39066.8	3096.14	4950.77	2703.12	4076.58
																	fold change	3.15218	1.49267	0.924139	0.979429	0.920958	1.02307	1.10682	19.6476	1.06	15.1067	1.16189	10.4713	1.4537	9.61654	2.3625	9.64465	13.7718	3.21521	7.39169	1.19091	11.1347	1.8056	92.6733	226.238	5.13597	30.1841	53.311	1.02326	126.434	144.886	69.3469	35.9794
																	p-value TBEV vs Mock	0.00746222810025166	0.200117736813621	0.764754823047332	0.595402999705192	0.352945407502562	0.778053361032953	0.526798890562632	0.00634213639894889	0.159919250933408	0.0115525086232954	0.198441628049795	0.014718309457275	0.167081300635898	0.011325990050561	0.0204802725305848	0.000758591510349918	0.0185032049786549	0.0871622139314148	0.00653745594372719	0.366967232064822	0.0138339472616761	0.0668137269126527	0.00454307209160354	0.0153579220987942	0.0160932961301706	0.00310311107856381	0.00618520312372046	0.438668685878634	0.00921372190127611	0.00667922112377773	0.00397891308100814	0.0106531139928953
[truncated: 107 more columns]
